# Supplementary material for: Salt-Tolerant PGPR Confer Salt Tolerance to Maize Through Enhanced Soil Biological Health, Enzymatic Activities, Nutrient Uptake and Antioxidant Defense
Source: Front Microbiol. 2022 May 13;13:901865. doi: 10.3389/fmicb.2022.901865 (PMC9136238; doi:10.3389/fmicb.2022.901865)
Supplement: Supplementary file 1 [file Table_1.XLS]

## Sheet: new
Query				Subject							Score			Identities			Strand
Name	Length	Start	End	DB	AC	Gene	Ref.	Length	Start	End	Bit	Raw	EValue	Match	Total	Pct.(%)
H210223-R05_A01_SHM-5_785F	709	9	709	-	LC187241.1	Lactobacillus murinus gene for 16S ribosomal RNA, partial sequence, strain: LAP1	https://www.ncbi.nlm.nih.gov/nucleotide/1070685436?report=genbank&log$=nuclalign&blast_rank=1&RID=0	756	8	706	1271	688	0.0	697	701	99	Plus/Plus
H210223-R05_C01_SHM-5_907R	917	12	906	-	KU054331.1	Bacillus subtilis strain Sid 5 16S ribosomal RNA gene, partial sequence	https://www.ncbi.nlm.nih.gov/nucleotide/1016563380?report=genbank&log$=nuclalign&blast_rank=1&RID=0	1562	916	21	1626	880	0.0	891	896	99	Plus/Minus
H210223-R05_E01_SHM-7_785F	711	10	698	-	KY970107.1	Bacillus pumilus strain G-06 16S ribosomal RNA gene, partial sequence	https://www.ncbi.nlm.nih.gov/nucleotide/1184721586?report=genbank&log$=nuclalign&blast_rank=1&RID=0	691	3	691	1262	683	0.0	687	689	99	Plus/Plus
H210223-R05_G01_SHM-7_907R	905	12	902	-	MF425586.1	Bacillus altitudinis strain CORSS02 16S ribosomal RNA gene, partial sequence	https://www.ncbi.nlm.nih.gov/nucleotide/1214360408?report=genbank&log$=nuclalign&blast_rank=1&RID=0	1512	893	2	1607	870	0.0	886	893	99	Plus/Minus
H210223-R05_I01_SHM-13_785F	710	11	698	-	KX817898.1	Bacillus sp. strain JDMARP18 16S ribosomal RNA gene, partial sequence	https://www.ncbi.nlm.nih.gov/nucleotide/1189442089?report=genbank&log$=nuclalign&blast_rank=1&RID=0	1491	800	1489	1256	680	0.0	687	690	99	Plus/Plus
H210223-R05_K01_SHM-13_907R	906	11	899	-	MF425586.1	Bacillus altitudinis strain CORSS02 16S ribosomal RNA gene, partial sequence	https://www.ncbi.nlm.nih.gov/nucleotide/1214360408?report=genbank&log$=nuclalign&blast_rank=1&RID=0	1512	894	2	1607	870	0.0	886	893	99	Plus/Minus
H210223-R05_M01_SUA-14_785F	711	8	689	-	KX301305.1	Acinetobacter johnsonii strain SJC50 16S ribosomal RNA gene, partial sequence	https://www.ncbi.nlm.nih.gov/nucleotide/1033207267?report=genbank&log$=nuclalign&blast_rank=1&RID=0	1507	800	1477	1179	638	0.0	669	683	98	Plus/Plus
H210223-R05_O01_SUA-14_907R	886	11	867	-	EU000449.1	Acinetobacter sp. TSIW21 16S ribosomal RNA gene, partial sequence	https://www.ncbi.nlm.nih.gov/nucleotide/151936687?report=genbank&log$=nuclalign&blast_rank=1&RID=0	1429	860	1	665	360	0.0	706	872	81	Plus/Minus
